# Supplementary material for: Nuciferine Effectively Protects Mice against Acetaminophen-Induced Liver Injury
Source: Antioxidants (Basel). 2023 Apr 18;12(4):949. doi: 10.3390/antiox12040949 (PMC10136285; doi:10.3390/antiox12040949)
Supplement: Supplementary file 1 [file antioxidants-12-00949-s001.zip]

Archive with 1 entries (1 files):
- antioxidants-2311879-supplementary.pdf
